# Supplementary material for: Perinatal Ethanol Exposure Induces Astrogliosis and Decreases GRP55/PEA-Mediated Neuroprotection in Hippocampal Astrocytes of the 3×Tg Alzheimer’s Animal Model
Source: Int J Mol Sci. 2025 Nov 18;26(22):11154. doi: 10.3390/ijms262211154 (PMC12652644; doi:10.3390/ijms262211154)
Supplement: Supplementary file 1 [file ijms-26-11154-s001.zip]

Archive with 6 entries (6 files):
- Figure S1. Unedited blots.pdf
- Table S1. Figures 1 & 7 effect sizes.pdf
- Table S2. Figures 2 & 3 effect sizes.pdf
- Table S3. Figures 4 & 5 effect sizes.pdf
- Table S4. Figure 6 effect sizes.pdf
- Table S5. Degrees of freedom.pdf
